# Supplementary material for: Investigation of the Genotoxic, Antigenotoxic and Antioxidant Profile of Different Extracts from Equisetum arvense L
Source: Antioxidants (Basel). 2022 Jul 18;11(7):1393. doi: 10.3390/antiox11071393 (PMC9312020; doi:10.3390/antiox11071393)
Supplement: Supplementary file 1 [file antioxidants-11-01393-s001.zip]

Archive with 1 entries (1 files):
- antioxidants-1802166-supplementary.pdf
